# Supplementary material for: Investigation of Enterogermina’s Protective and Restorative Mechanisms on the Gut Microbiota with PPI, Using SHIME Technology
Source: Nutrients. 2023 Jan 27;15(3):653. doi: 10.3390/nu15030653 (PMC9920632; doi:10.3390/nu15030653)
Supplement: Supplementary file 1 [file nutrients-15-00653-s001.zip]

Archive with 1 entries (1 files):
- nutrients-2133101-supplementary.xlsx
