# Supplementary material for: Investigation of Enterogermina’s Protective and Restorative Mechanisms on the Gut Microbiota with PPI, Using SHIME Technology
Source: Nutrients. 2023 Jan 27;15(3):653. doi: 10.3390/nu15030653 (PMC9920632; doi:10.3390/nu15030653)
Supplement: Supplementary file 1 [file nutrients-15-00653-s001.zip › nutrients-2133101-supplementary.xlsx]

## Sheet: Table S1
	Comparisons between and within arms for species-specific qPCR to evaluate B. clausii levels
Lumen	Within arms
	Comparison	Ileum			Proximal colon			Distal colon
		PPI control	Preventive	Curative	PPI control	Preventive	Curative	PPI control	Preventive	Curative
	C-TR	<0.001	<0.001	1	<0.001	<0.001	1	<0.001	<0.001	1
	C-WO	0.366	<0.001	<0.001	1	<0.001	<0.001	0.443	<0.001	<0.001
	TR-WO	<0.001	<0.001	<0.001	<0.001	<0.001	<0.001	<0.001	<0.001	<0.001
	Between arms
	Comparison		Ileum		Proximal colon		Distal colon
			TR	WO	TR	WO	TR	WO
	PPI C. - Preventive		<0.001	<0.001	<0.001	<0.001	<0.001	<0.001
	PPI C. - Curative		0.001	<0.001	0.003	<0.001	<0.001	<0.001
	Preventive - Curative		<0.001	<0.001	<0.001	<0.001	<0.001	<0.001
Mucus	Within arms
	Comparison	Ileum			Proximal colon			Distal colon
		PPI control	Preventive	Curative	PPI control	Preventive	Curative	PPI control	Preventive	Curative
	C-TR	<0.001	<0.001	1	0.004	<0.001	1	<0.001	<0.001	1
	C-WO	0.001	<0.001	<0.001	0.97	<0.001	<0.001	<0.001	0.343	<0.001
	TR-WO	<0.001	<0.001	<0.001	0.007	<0.001	<0.001	<0.001	<0.001	<0.001
	Between arms
	Comparison		Ileum		Proximal colon		Distal colon
			TR	WO	TR	WO	TR	WO
	PPI C. - Preventive		<0.001	<0.001	<0.001	<0.001	<0.001	0.989
	PPI C. - Curative		<0.001	<0.001	0.028	<0.001	1	<0.001
	Preventive - Curative		<0.001	<0.001	<0.001	<0.001	<0.001	<0.001

## Sheet: Table S2
	Statistical comparisons of OTUs in ileum
	Within arms										Between arms
	Comparison		lumen			mucus					Comparison			lumen		mucus
			PPI control	Preventive	Curative	PPI control	Preventive	Curative						TR	WO	TR	WO
	Bacillus claussii	C-TR	0.236	0.007	0.93	0.229	<0.001	1			Bacillus claussii	PPI C. - Preventive		0.028	0.212	0.863	0.938
		C-WO	0.956	0.147	<0.001	0.999	0.096	<0.001				PPI C. - Curative		0.272	0.004	0.235	<0.001
		TR-WO	0.334	0.091	<0.001	0.24	0.004	<0.001				Preventive - Curative		0.005	0.031	0.435	<0.001
	Clostridium nexile	C-TR	0.433	0.543	0.667	0.129	0.116	0.022			Clostridium nexile	PPI C. - Preventive		0.836	0.568	0.048	0.84
		C-WO	0.604	0.129	0.007	0.879	0.139	<0.001				PPI C. - Curative		0.322	0.24	0.39	0.018
		TR-WO	0.944	0.493	0.019	0.24	0.989	0.002				Preventive - Curative		0.6	0.739	0.286	0.1
	Enterococcus faecalis	C-TR	0.021	0.003	<0.001	0.19	0.261	0.094			Enterococcus faecalis	PPI C. - Preventive		0.998	0.435	0.968	0.1
		C-WO	0.015	0.001	<0.001	0.002	0.001	0.008				PPI C. - Curative		0.825	0.349	0.639	0.891
		TR-WO	0.954	0.386	0.058	0.012	0.261	0.153				Preventive - Curative		0.798	0.979	0.777	0.181
	Enterococcus faecium	C-TR	0.974	0.689	0.989	0.064	0.011	0.298			Enterococcus faecium	PPI C. - Preventive		0.508	0.497	0.981	0.487
		C-WO	1	0.243	0.001	0.031	0.061	0.004				PPI C. - Curative		0.498	0.027	0.71	0.055
		TR-WO	0.973	0.622	0.001	0.831	0.371	0.021				Preventive - Curative		0.12	0.12	0.604	0.013
	Lactobacillus reuteri	C-TR	0.062	0.002	0.01	0.211	0.037	0.409			Lactobacillus reuteri	PPI C. - Preventive		0.022	0.066	0.899	0.466
		C-WO	0.026	0.001	<0.001	0.008	<0.001	0.022				PPI C. - Curative		0.281	0.027	0.93	0.929
		TR-WO	0.764	0.474	0.001	0.076	0.003	0.118				Preventive - Curative		0.004	0.756	0.712	0.306
	Lactobacillus salivarius	C-TR	0.984	0.982	0.101	0.103	0.544	0.164			Lactobacillus salivarius	PPI C. - Preventive		0.532	0.835	0.008	0.014
		C-WO	0.99	0.593	0.001	0.531	0.244	0.064				PPI C. - Curative		0.034	0.46	0.01	0.024
		TR-WO	0.999	0.697	0.004	0.416	0.769	0.749				Preventive - Curative		0.139	0.778	0.98	0.893
	Faecalibacterium prausnitzii	C-TR	0.247	0.246	1	0.916	0.094	0.86			Faecalibacterium prausnitzii	PPI C. - Preventive		0.993	1	0.828	1
		C-WO	1	1	0.483	0.192	0.094	0.919				PPI C. - Curative		0.485	0.483	0.831	0.483
		TR-WO	0.247	0.246	0.483	0.315	1	0.646				Preventive - Curative		0.43	0.483	0.504	0.483
	Streptococcus bovis	C-TR	0.97	0.761	0.312	0.005	<0.001	0.076			Streptococcus bovis	PPI C. - Preventive		0.74	0.974	0.475	0.899
		C-WO	0.8	0.164	0.014	<0.001	<0.001	<0.001				PPI C. - Curative		0.384	0.202	0.864	0.013
		TR-WO	0.669	0.396	0.003	0.014	0.015	0.003				Preventive - Curative		0.151	0.266	0.26	0.021
	Streptococcus intermedius	C-TR	0.028	0.263	0.189	0.001	0.254	0.18			Streptococcus intermedius	PPI C. - Preventive		0.19	0.499	0.027	0.002
		C-WO	0.11	0.679	0.985	0.001	0.067	0.922				PPI C. - Curative		0.899	0.007	0.027	<0.001
		TR-WO	0.539	0.088	0.153	0.99	0.575	0.291				Preventive - Curative		0.329	0.025	1	0.168
	Veillonella parvula	C-TR	0.608	0.224	0.17	0.07	0.001	0.294			Veillonella parvula	PPI C. - Preventive		0.175	0.791	0.166	0.932
		C-WO	0.123	0.045	0.041	0.021	0.008	0.016				PPI C. - Curative		0.115	0.599	0.548	0.978
		TR-WO	0.417	0.461	0.538	0.595	0.217	0.116				Preventive - Curative		0.942	0.938	0.042	0.844
	Veillonella dispar	C-TR	0.947	0.891	0.864	0.608	0.822	0.628			Veillonella dispar	PPI C. - Preventive		0.513	0.686	0.651	0.259
		C-WO	0.997	0.388	1	0.955	0.642	0.242				PPI C. - Curative		0.422	0.423	0.459	0.177
		TR-WO	0.968	0.891	0.874	0.771	0.34	0.682				Preventive - Curative		0.982	0.15	0.933	0.95

## Sheet: Table S3
	p-values of statistical comparisons for alpha diversity in treatment arms in the colon
	Within arms
	Comparison	Lumen						Mucus
		Proximal colon			Distal colon			Proximal colon			Distal colon
		PPI control	Preventive	Curative	PPI control	Preventive	Curative	PPI control	Preventive	Curative	PPI control	Preventive	Curative
	C-TR	0.748	0.264	0.982	0.232	0.037	0.741	0.06	0.69	1	0.26	0.013	0.693
	C-WO	0.007	0.003	0.038	<0.001	<0.001	<0.001	0.058	0.82	0.721	<0.001	0.003	<0.001
	TR-WO	0.003	0.014	0.031	<0.001	0.001	<0.001	0.999	0.97	0.71	<0.001	0.337	<0.001
	Between arms
	Comparison		Lumen
			Proximal colon		Distal colon		Proximal colon		Distal colon
			TR	WO	TR	WO	TR	WO	TR	WO
	PPI C. - Preventive		0.004	1	<0.001	0.945	0.166	0.603	<0.001	0.347
	PPI C. - Curative		0.347	0.094	0.492	0.65	0.999	0.94	0.999	0.016
	Preventive - Curative		0.143	0.081	0.006	0.983	0.277	0.975	<0.001	0.427

## Sheet: Table S4
	Phylum-level comparisons in the colon
	within arms															between arms
	Phylum		Lumen			Lumen			Mucus			Mucus				Phylum		Lumen		Lumen		Mucus		Mucus
			PC			DC			PC			DC						PC		DC		PC		DC
			PPI control	Preventive	Curative	PPI control	Preventive	Curative	PPI control	Preventive	Curative	PPI control	Preventive	Curative				TR	WO	TR	WO	TR	WO	TR	WO
	Actinobacteriota	C-TR	0.928	0.619	0.845	0.052	0.957	0.149	0.694	0.585	0.573	0.622	0.019	0.695		Actinobacteriota	PPI C. - Preventive	0.695	0.985	1	0.649	0.366	0.778	0.932	0.372
		C-WO	0.549	0.271	0.26	0.606	0.236	0.041	0.921	0.706	0.572	0.033	0.002	0.65			PPI C. - Curative	0.992	0.242	0.644	0.047	0.415	0.301	1	0.46
		TR-WO	0.369	0.079	0.496	0.016	0.165	0.584	0.895	0.975	0.168	0.108	0.139	0.997			Preventive - Curative	0.389	0.543	0.617	0.469	1	0.938	0.943	1
	Bacteroidota	C-TR	0.109	0.255	1	0.642	0.99	0.729	0.001	0.577	0.28	0.243	0.994	0.842		Bacteroidota	PPI C. - Preventive	<0.001	0.525	0.023	1	0.064	0.963	0.634	0.609
		C-WO	0.873	0.708	<0.001	0.102	0.204	0.256	0.144	0.737	0.18	0.006	0.313	0.014			PPI C. - Curative	0.74	0.003	0.785	0.412	0.841	0.82	1	0.311
		TR-WO	0.207	0.625	<0.001	0.032	0.241	0.096	0.006	0.956	0.022	0.042	0.356	0.026			Preventive - Curative	0.002	0.051	0.187	0.473	0.379	0.998	0.65	0.991
	Desulfobacterota	C-TR	1	1		0.969	0.21	0.796	0.382	0.999	0.238	0.944	0.578	0.724		Desulfobacterota	PPI C. - Preventive	<0.001	0.903	0.771	0.992	0.002	1	0.975	0.912
		C-WO	0.112	0.483		0.359	0.252	0.048	0.935	0.386	0.444	0.445	0.804	0.016			PPI C. - Curative	1	0.64	0.999	0.155	0.99	1	0.421	0.014
		TR-WO	0.112	0.483		0.471	0.989	0.11	0.555	0.365	0.86	0.616	0.915	0.04			Preventive - Curative	1	0.994	0.596	0.062	1	1	0.153	0.075
	Firmicutes	C-TR	0.841	0.868	0.194	0.605	0.968	0.968	0.999	0.305	0.964	0.169	0.276	0.985		Firmicutes	PPI C. - Preventive	0.919	1	0.988	0.832	0.997	0.968	1	0.914
		C-WO	0.504	0.682	0.027	0.507	0.778	0.96	0.98	0.391	0.994	0.001	0.017	0.017			PPI C. - Curative	0.87	0.66	0.975	0.97	0.79	0.696	1	1
		TR-WO	0.818	0.936	0.323	0.982	0.898	0.993	0.986	0.976	0.986	0.007	0.133	0.014			Preventive - Curative	1	0.765	0.761	0.42	0.955	0.98	1	0.905
	Proteobacteria	C-TR	1	1	0.987	0.487	0.743	0.562	1	0.969	0.782	0.272	0.001	0.992		Proteobacteria	PPI C. - Preventive	1	0.996	0.769	0.896	1	1	0.937	1
		C-WO	0.12	0.445	0.57	0.421	0.74	0.098	0.089	0.072	0.001	0.253	0.002	0.286			PPI C. - Curative	1	0.868	0.829	0.941	1	1	0.033	0.604
		TR-WO	0.12	0.445	0.488	0.094	1	0.373	0.089	0.098	0.002	0.998	0.243	0.331			Preventive - Curative	1	0.986	1	0.429	1	1	0.007	0.504
	Synergistota	C-TR	1	1	0.087	0.509	0.268	0.018	1	0.996	0.008	0.274	0.064	0.013		Synergistota	PPI C. - Preventive	1	0.904	0.117	0.713	1	0.977	0.008	0.049
		C-WO	<0.001	0.014	0.107	<0.001	0.036	0.004	<0.001	<0.001	0.034	0.001	0.002	0.009			PPI C. - Curative	0.181	0.864	0.02	0.827	0.005	0.97	0.002	1
		TR-WO	<0.001	0.014	0.987	<0.001	0.317	0.366	<0.001	<0.001	0.42	0.005	0.027	0.944			Preventive - Curative	0.181	0.332	0.887	1	0.006	0.69	0.959	0.069
	Verrucomicrobiota	C-TR				0.03	0.062	0.262				0.468	0.497	0.596		Verrucomicrobiota	PPI C. - Preventive	1	1	0.683	0.037	1	<0.001	0.987	0.445
		C-WO				0.457	0.476	0.177				0.777	0.279	0.086			PPI C. - Curative	1	1	0.999	0.172	1	1	0.728	0.245
		TR-WO				0.007	0.296	0.02				0.844	0.871	0.025			Preventive - Curative	1	1	0.491	0.001	1	1	0.387	0.011

## Sheet: Table S5
	Family-level comparisons in the colon
	within arms																between arms
	Phylum	Family	Lumen							Mucus							Phylum	Family	Lumen					Mucus
			PC				DC			PC			DC							PC		DC		PC		DC
				PPI control	Preventive	Curative	PPI control	Preventive	Curative	PPI control	Preventive	Curative	PPI control	Preventive	Curative					TR	WO	TR	WO	TR	WO	TR	WO
	Actinobacteria	Bifidobacteriaceae	C-TR	0.941	0.653	0.858	0.052	0.95	0.144	0.658	0.353	0.522	0.968	0.026	0.371		Actinobacteria	Bifidobacteriaceae	PPI C. - Preventive	0.679	0.981	1	0.644	0.345	0.803	0.972	0.463
			C-WO	0.537	0.274	0.275	0.616	0.235	0.039	0.929	0.512	0.544	0.026	0.002	0.531				PPI C. - Curative	0.994	0.245	0.647	0.046	0.416	0.297	1	0.688
			TR-WO	0.375	0.086	0.505	0.016	0.16	0.576	0.857	0.939	0.139	0.035	0.096	0.942				Preventive - Curative	0.39	0.568	0.6	0.464	1	0.92	0.95	0.998
		Coriobacteriaceae	C-TR	0.153	0.054	0.468	0.037	0.699	0.906	0.328	0.127	0.123	0.143	0.991	0.314			Coriobacteriaceae	PPI C. - Preventive	1	0.998	0.999	0.94	1	0.983	0.735	0.495
			C-WO	0.991	0.993	0.028	0.235	0.956	0.993	0.999	0.221	0.97	0.106	0.959	0.995				PPI C. - Curative	0.108	0.614	0.896	0.754	1	0.989	0.991	0.173
			TR-WO	0.18	0.062	0.132	0.005	0.853	0.857	0.346	0.902	0.091	0.97	0.915	0.352				Preventive - Curative	0.165	0.389	0.982	0.997	1	1	0.959	0.965
		Eggerthellaceae	C-TR	0.864	0.243	0.996	1	0.349	0.291	0.966	0.941	0.946	0.007	0.037	0.581			Eggerthellaceae	PPI C. - Preventive	0.898	0.999	0.597	0.999	0.98	0.995	0.211	0.281
			C-WO	0.18	0.066	0.781	0.017	0.286	0.15	0.524	0.391	0.001	0.01	0.009	0.085				PPI C. - Curative	0.991	0.967	0.996	0.955	0.992	0.97	0.015	1
			TR-WO	0.342	0.587	0.736	0.017	0.985	0.86	0.401	0.558	0.002	0.912	0.484	0.313				Preventive - Curative	0.608	0.854	0.854	0.996	0.805	1	<0.001	0.231
	Bacteroidetes	Bacteroidaceae	C-TR	0.272	0.005	0.241	0.866	0.316	0.806	0.875	0.399	0.034	0.043	0.557	0.763		Bacteroidetes	Bacteroidaceae	PPI C. - Preventive	0.424	0.936	1	1	0.989	0.87	1	0.776
			C-WO	0.457	0.266	<0.001	0.168	0.557	0.967	0.128	0.006	0.032	0.013	0.991	0.283				PPI C. - Curative	<0.001	0.002	0.84	0.976	0.994	0.999	1	0.926
			TR-WO	0.054	0.001	<0.001	0.087	0.081	0.669	0.241	0.002	0.999	0.572	0.63	0.618				Preventive - Curative	<0.001	<0.001	0.91	0.984	0.865	0.683	1	0.999
		Bacteroidia_unclassified	C-TR				0.993	0.709	0.989				0.556	0.016	0.124			Bacteroidia_unclassified	PPI C. - Preventive	1	1	0.975	0.887	1	1	0.079	0.459
			C-WO				0.032	0.196	0.331				0.022	<0.001	0.005				PPI C. - Curative	1	1	1	0.932	1	1	0.187	0.81
			TR-WO				0.036	0.508	0.989				0.08	0.006	0.076				Preventive - Curative	1	1	0.984	1	1	1	0.993	0.986
		Barnesiellaceae	C-TR				0.713	0.086	0.874			1	0.087	0.04	0.621			Barnesiellaceae	PPI C. - Preventive	1	1	0.005	0.946	1	1	0.038	0.016
			C-WO				0.252	0.25	0.071			0.483	0.006	0.002	<0.001				PPI C. - Curative	1	1	0.326	0.344	1	1	0.992	0.024
			TR-WO				0.09	0.693	0.134			0.483	0.132	0.072	<0.001				Preventive - Curative	1	1	0.165	0.093	1	1	0.015	1
		Marinifilaceae	C-TR				0.089	0.569	0.735	0.483		0.483	0.461	0.999	0.854			Marinifilaceae	PPI C. - Preventive	1	1	0.781	0.375	1	1	0.325	0.998
			C-WO				0.998	0.545	0.967	0.483		0.483	0.824	0.749	0.26				PPI C. - Curative	1	1	0.392	1	1	1	0.035	0.617
			TR-WO				0.082	0.999	0.865	1		1	0.791	0.767	0.131				Preventive - Curative	1	1	0.977	0.328	1	1	0.712	0.84
		Prevotellaceae	C-TR	0.284	0.135	0.902	0.538	0.069	0.674	0.001	0.428	0.107	0.232	0.036	1			Prevotellaceae	PPI C. - Preventive	0.003	0.467	0.001	0.999	<0.001	0.999	0.797	0.996
			C-WO	0.574	0.946	0.001	0.039	0.035	0.009	0.021	0.521	0.768	0.966	0.064	0.039				PPI C. - Curative	1	0.001	0.801	0.027	0.579	0.029	1	0.42
			TR-WO	0.807	0.202	0.001	0.011	0.852	0.004	0.025	0.104	0.044	0.169	0.886	0.038				Preventive - Curative	0.003	0.012	0.005	0.049	0.003	0.049	0.917	0.687
		Rikenellaceae	C-TR		1		0.983	0.98	0.774	1	1	0.992	0.563	0.91	0.719			Rikenellaceae	PPI C. - Preventive	1	0.978	0.179	1	1	1	0.573	0.525
			C-WO		0.439		0.202	0.927	0.295	0.128	0.219	0.589	0.022	0.024	0.001				PPI C. - Curative	1	1	1	0.025	1	1	0.988	0.015
			TR-WO		0.439		0.252	0.982	0.123	0.128	0.224	0.657	0.079	0.04	0.001				Preventive - Curative	1	0.978	0.204	0.026	1	1	0.274	0.254
		Tannerellaceae	C-TR	0.799	0.908	0.027	0.28	0.732	0.731	0.859	0.901	0.029	0.9	0.571	0.988			Tannerellaceae	PPI C. - Preventive	0.473	0.858	0.852	0.997	0.804	0.987	0.113	0.769
			C-WO	0.23	0.058	0.618	0.349	0.561	0.766	0.995	0.003	0.014	0.013	0.071	0.001				PPI C. - Curative	0.455	0.027	1	0.998	0.998	1	0.867	0.995
			TR-WO	0.491	0.099	0.009	0.042	0.233	0.362	0.81	0.004	0.802	0.021	0.272	0.001				Preventive - Curative	0.027	0.004	0.927	1	0.95	0.996	0.018	0.96
	Desulfobacteria	Desulfovibrionaceae	C-TR	1	1		0.969	0.21	0.796	0.382	0.999	0.238	0.944	0.578	0.724		Desulfobacteria	Desulfovibrionaceae	PPI C. - Preventive	1	0.903	0.771	0.992	0.99	1	0.975	0.912
			C-WO	0.112	0.483		0.359	0.252	0.048	0.935	0.386	0.444	0.445	0.804	0.016				PPI C. - Curative	1	0.64	0.999	0.155	0.993	1	0.421	0.014
			TR-WO	0.112	0.483		0.417	0.989	0.11	0.555	0.365	0.86	0.616	0.915	0.04				Preventive - Curative	1	0.994	0.596	0.062	1	1	0.153	0.075
	Firmicutes	Anaerovoracaceae	C-TR		1	0.274	0.878	0.664	0.243	1	0.971	0.059	0.869	0.622	0.673		Firmicutes	Anaerovoracaceae	PPI C. - Preventive	1	0.766	1	0.846	1	0.985	0.991	0.917
			C-WO		0.256	1	0.815	0.986	0.439	0.109	0.015	0.991	0.674	0.369	0.995				PPI C. - Curative	0.845	1	0.86	0.989	0.953	1	0.707	0.955
			TR-WO		0.256	0.274	0.991	0.754	0.873	0.109	0.02	0.05	0.931	0.874	0.619				Preventive - Curative	0.845	0.766	0.869	0.519	0.967	0.969	0.948	0.496
		Bacillaceae	C-TR	1	0.006	1	1	0.041	1	0.364	0.026	1	0.009	<0.001	1			Bacillaceae	PPI C. - Preventive	0.002	0.909	0.007	0.986	0.003	1	<0.001	0.999
			C-WO	0.341	0.092	0.001	0.483	0.851	<0.001	0.087	0.997	0.001	0.731	0.139	0.063				PPI C. - Curative	1	0.066	1	0.005	1	0.144	1	0.019
			TR-WO	0.341	0.107	0.001	0.483	0.081	<0.001	0.525	0.028	0.001	0.022	<0.001	0.063				Preventive - Curative	0.002	0.308	0.007	0.014	0.003	0.144	<0.001	0.034
		Butyricicoccaceae	C-TR	0.999	0.771	0.862	0.304	0.113	0.021	0.351	0.894	0.815	0.986	0.487	0.216			Butyricicoccaceae	PPI C. - Preventive	0.891	0.845	0.417	0.831	1	0.899	0.989	0.829
			C-WO	0.824	0.221	0.391	0.002	0.131	0.003	0.928	0.63	0.273	0.832	0.705	0.922				PPI C. - Curative	0.988	0.999	0.34	0.998	1	0.977	0.836	0.303
			TR-WO	0.804	0.501	0.664	0.012	0.993	0.212	0.527	0.395	0.125	0.746	0.918	0.347				Preventive - Curative	0.997	0.965	1	0.613	1	0.999	0.99	0.908
		Christensenellaceae	C-TR		0.525	1	0.851	0.043	0.017	1	1	0.959	0.405	0.172	0.618			Christensenellaceae	PPI C. - Preventive	0.556	0.254	0.021	0.72	1	1	0.009	1
			C-WO		0.174	0.117	0.001	0.148	0.001	0.483	0.006	0.111	0.007	0.093	0.023				PPI C. - Curative	1	0.695	0.319	0.725	1	1	1	0.845
			TR-WO		0.639	0.117	0.001	0.609	0.025	0.483	0.006	0.158	0.034	0.883	0.074				Preventive - Curative	0.556	0.946	0.557	0.122	1	1	0.006	0.815
		Clostridiaceae	C-TR		1	0.483		0.483	0.88	1	0.936	0.098	0.489	0.722	0.96			Clostridiaceae	PPI C. - Preventive	1	0.538	0.851	1	1	1	0.948	0.133
			C-WO		0.483	0.483		1	0.832	0.668	0.819	0.249	0.568	0.733	0.845				PPI C. - Curative	1	1	0.783	1	1	1	0.575	0.992
			TR-WO		0.483	1		0.483	0.88	0.657	0.963	0.752	0.136	1	0.697				Preventive - Curative	1	0.538	1	1	1	1	0.188	0.304
		Defluviitaleaceae	C-TR				0.654	0.506	0.633			0.483	0.873	0.552	0.991			Defluviitaleaceae	PPI C. - Preventive	1	1	1	0.392	1	1	0.98	0.912
			C-WO				0.776	0.687	0.127			0.483	0.322	0.551	0.996				PPI C. - Curative	1	1	0.538	0.999	1	1	1	0.75
			TR-WO				0.314	0.943	0.408			1	0.558	1	0.977				Preventive - Curative	1	1	0.538	0.24	1	1	0.93	0.999
		Enterococcaceae	C-TR	1	0.488	0.401	0.567	0.028	0.056	0.376	0.903	0.171	0.959	0.981	0.965			Enterococcaceae	PPI C. - Preventive	0.887	0.254	0.904	0.302	0.468	0.938	1	0.505
			C-WO	0.266	0.064	0.005	0.001	<0.001	0.001	0.528	0.045	0.181	0.011	0.001	0.011				PPI C. - Curative	0.995	0.27	0.963	0.509	0.884	0.996	1	1
			TR-WO	0.271	0.296	0.02	0.004	0.002	0.015	0.948	0.076	0.999	0.009	0.001	0.015				Preventive - Curative	0.993	1	1	0.998	0.964	0.729	1	0.677
		Erysipelotrichaceae	C-TR	0.771	0.483	0.733	0.118	0.805	0.945	0.353	0.496	0.987	0.58	0.374	0.505			Erysipelotrichaceae	PPI C. - Preventive	1	0.991	0.457	0.898	1	0.998	0.998	0.865
			C-WO	0.546	0.418	0.447	0.999	0.949	0.529	0.607	0.772	0.005	0.748	0.565	0.147				PPI C. - Curative	0.964	1	0.779	1	1	0.98	0.992	0.989
			TR-WO	0.246	0.092	0.177	0.113	0.632	0.71	0.868	0.219	0.005	0.952	0.922	0.584				Preventive - Curative	0.995	0.996	0.991	0.786	1	1	1	0.548
		Family_XI	C-TR				1	0.999	0.268				0.233	0.974	0.067			Family_XI	PPI C. - Preventive	1	1	1	0.791	1	1	0.233	0.999
			C-WO				0.001	0.098	0.161				0.002	0.002	0.151				PPI C. - Curative	1	1	<0.001	0.764	1	1	0.047	0.236
			TR-WO				0.001	0.103	0.914				0.009	0.001	0.808				Preventive - Curative	1	1	<0.001	1	1	1	0.001	0.132
		Lachnospiraceae	C-TR	0.965	0.096	0.277	0.238	0.052	0.128	0.199	0.953	0.073	0.99	0.749	0.967			Lachnospiraceae	PPI C. - Preventive	0.063	0.943	0.256	0.182	0.018	0.877	0.977	0.997
			C-WO	0.105	0.139	0.007	0.004	0.158	0.005	0.267	0.939	0.08	0.998	0.088	0.231				PPI C. - Curative	0.221	0.205	0.84	0.189	0.86	0.832	1	0.567
			TR-WO	0.145	0.955	0.05	0.027	0.67	0.061	0.023	0.999	0.004	0.997	0.226	0.169				Preventive - Curative	0.964	0.05	0.852	0.003	0.121	0.273	0.985	0.327
		Lactobacillaceae	C-TR	0.727	0.393	0.828	0.338	0.377	0.477	0.584	0.75	0.522	0.231	0.712	0.791			Lactobacillaceae	PPI C. - Preventive	0.138	0.906	0.686	1	1	0.567	1	1
			C-WO	0.552	0.172	0.409	0.929	0.745	0.114	0.967	0.839	0.002	0.795	0.157	0.06				PPI C. - Curative	0.723	1	1	0.997	0.625	0.02	1	1
			TR-WO	0.226	0.783	0.727	0.216	0.773	0.506	0.453	0.985	0.006	0.496	0.42	0.14				Preventive - Curative	0.764	0.849	0.57	0.97	0.756	0.293	1	1
		Monoglobaceae	C-TR	0.974	0.948	0.623	0.16	0.809	0.26	0.134	0.821	0.378	0.982	0.577	0.173			Monoglobaceae	PPI C. - Preventive	0.676	0.999	0.455	0.555	0.817	0.873	0.952	0.099
			C-WO	0.034	0.558	0.429	0.012	0.434	0.046	0.444	0.866	0.099	0.77	0.802	0.315				PPI C. - Curative	0.977	0.968	0.343	0.802	1	0.425	0.666	0.452
			TR-WO	0.026	0.402	0.132	0.002	0.777	0.413	0.027	0.534	0.017	0.669	0.915	0.881				Preventive - Curative	0.966	0.998	1	0.997	0.928	0.953	0.983	0.888
		Oscillospiraceae	C-TR	0.996	0.219	0.695	0.157	0.114	0.045	0.999	0.988	0.473	0.043	0.001	0.134			Oscillospiraceae	PPI C. - Preventive	0.275	0.999	0.313	0.997	0.997	0.796	<0.001	0.66
			C-WO	0.273	0.019	0.71	0.008	0.193	0.013	0.318	0.083	0.164	0.006	0.027	0.035				PPI C. - Curative	0.104	0.996	0.65	0.995	0.986	1	0.451	0.456
			TR-WO	0.301	0.193	1	0.096	0.91	0.55	0.33	0.1	0.67	0.253	0.03	0.554				Preventive - Curative	0.985	0.954	0.985	0.925	1	0.922	0.001	0.999
		Oscillospirales_fa	C-TR	0.179	1	0.483	0.89	0.217	0.436	0.707	0.49	0.498	0.774	0.421	0.254			Oscillospirales_fa	PPI C. - Preventive	1	1	0.005	0.973	1	1	0.246	0.07
			C-WO	0.235	0.36	0.483	0.207	0.023	0.95	0.246	0.997	0.55	0.263	0.567	0.067				PPI C. - Curative	1	1	<0.001	0.084	1	1	0.951	0.993
			TR-WO	0.974	0.36	1	0.115	0.242	0.306	0.609	0.532	0.133	0.573	0.113	0.572				Preventive - Curative	1	1	0.051	0.025	0.999	1	0.669	0.028
		Ruminococcaceae	C-TR	0.394	0.019	0.241	0.871	0.144	0.698	0.939	0.567	0.525	0.91	0.002	0.171			Ruminococcaceae	PPI C. - Preventive	0.737	0.99	0.865	0.97	0.856	0.031	0.673	0.999
			C-WO	0.034	0.001	0.004	0.01	0.004	0.059	0.721	0.045	0.757	0.082	0.001	0.025				PPI C. - Curative	0.995	0.7	0.962	0.989	0.898	1	0.997	1
			TR-WO	0.198	0.026	0.03	0.018	0.047	0.17	0.896	0.174	0.91	0.14	0.842	0.332				Preventive - Curative	0.946	0.948	0.999	0.75	1	0.036	0.895	0.992
		Selenomonadaceae	C-TR	0.061	0.043	0.763	0.026	0.243	0.822	0.025	0.076	0.412	0.098	0.011	0.999			Selenomonadaceae	PPI C. - Preventive	0.999	0.998	0.999	0.989	0.984	0.669	0.999	1
			C-WO	0.999	1	0.627	0.48	0.803	0.683	0.896	0.231	0.723	0.268	0.032	0.208				PPI C. - Curative	0.225	0.876	0.83	0.611	0.962	0.288	0.553	0.262
			TR-WO	0.058	0.043	0.969	0.007	0.509	0.966	0.043	0.675	0.835	0.717	0.613	0.198				Preventive - Curative	0.346	0.673	0.955	0.907	1	0.973	0.745	0.297
		Streptococcaceae	C-TR	0.799	0.116	0.097	0.635	0.033	0.9	0.001	0.064	0.223	0.219	0.013	0.504			Streptococcaceae	PPI C. - Preventive	0.773	0.995	0.17	0.57	0.001	0.059	0.001	0.431
			C-WO	0.009	<0.001	<0.001	0.024	<0.001	0.002	0.001	0.001	0.001	<0.001	0.003	0.001				PPI C. - Curative	1	0.001	1	<0.001	0.873	0.045	0.995	<0.001
			TR-WO	0.005	0.001	<0.001	0.009	0.001	0.003	<0.001	0.007	<0.001	<0.001	0.29	0.001				Preventive - Curative	0.651	0.002	0.168	0.001	0.008	1	0.003	<0.001
		UCG-010	C-TR				0.634	0.499	0.65	0.696	0.905	0.685	0.177	0.324	0.72			UCG-010	PPI C. - Preventive	1	1	0.975	1	1	0.885	0.879	0.133
			C-WO				0.283	0.541	0.825	0.002	0.002	0.937	0.015	0.002	0.864				PPI C. - Curative	1	1	0.897	1	0.991	0.996	0.977	1
			TR-WO				0.748	0.997	0.348	0.001	0.002	0.869	0.183	0.009	0.438				Preventive - Curative	1	1	0.521	1	0.999	0.65	0.504	0.095
		Veillonellaceae	C-TR	0.844	1	0.888	0.805	0.99	0.195	0.409	0.367	0.548	0.434	0.655	0.081			Veillonellaceae	PPI C. - Preventive	0.907	0.999	1	0.99	0.937	0.959	0.481	0.938
			C-WO	0.523	0.702	0.901	0.024	0.4	0.461	0.127	0.626	0.803	0.542	0.98	0.981				PPI C. - Curative	0.4	0.628	0.388	0.926	0.838	1	0.985	0.804
			TR-WO	0.277	0.703	0.656	0.051	0.462	0.759	0.63	0.868	0.266	0.976	0.547	0.103				Preventive - Curative	0.915	0.803	0.292	0.999	0.354	0.962	0.834	0.323
	Proteobacteria	Enterobacteriaceae	C-TR	1			0.98	0.444	0.156	1	0.549	1	1	0.827	0.997		Proteobacteria	Enterobacteriaceae	PPI C. - Preventive	1	1	0.981	0.639	1	1	0.257	1
			C-WO	0.12			0.309	0.259	0.147	0.133	0.999	0.483	0.68	0.044	0.504				PPI C. - Curative	1	1	0.894	0.478	1	1	0.226	0.844
			TR-WO	0.12			0.244	0.891	0.999	0.133	0.568	0.483	0.666	0.022	0.469				Preventive - Curative	1	1	0.999	1	1	1	1	0.725
		Sutterellaceae	C-TR		1		0.565	0.52	0.949		0.828	0.918	0.005	0.001	0.063			Sutterellaceae	PPI C. - Preventive	1	0.982	0.563	0.79	1	0.999	0.609	1
			C-WO		0.439		0.29	0.553	0.109		0.086	0.517	0.056	0.018	0.003				PPI C. - Curative	1	1	0.931	0.577	1	1	0.087	0.106
			TR-WO		0.439		0.075	0.998	0.074		0.183	0.738	0.168	0.041	0.064				Preventive - Curative	1	0.982	0.166	0.099	1	1	0.006	0.108
		Xanthomonadaceae	C-TR			1	0.225	0.974	0.249	1		0.987	0.465	0.79	0.498			Xanthomonadaceae	PPI C. - Preventive	1	1	0.814	0.756	1	1	0.281	1
			C-WO			0.483	0.917	0.895	0.415	0.286		0.144	0.064	0.376	0.993				PPI C. - Curative	1	0.897	0.133	0.971	1	1	0.026	0.032
			TR-WO			0.483	0.136	0.97	0.906	0.286		0.175	0.311	0.726	0.556				Preventive - Curative	1	0.897	0.656	0.35	1	1	0.678	0.049
	Synergistetes	Synergistaceae	C-TR	1	1	0.087	0.509	0.268	0.018	1	0.996	0.008	0.274	0.064	0.013		Synergistetes	Synergistaceae	PPI C. - Preventive	1	0.904	0.117	0.713	1	0.977	0.008	0.049
			C-WO	<0.001	0.014	0.107	<0.001	0.036	0.0041	<0.001	<0.001	0.034	0.001	0.002	0.009				PPI C. - Curative	0.181	0.864	0.02	0.827	0.005	0.97	0.002	1
			TR-WO	<0.001	0.014	0.987	<0.001	0.317	0.366	<0.001	<0.001	0.42	0.005	0.027	0.944				Preventive - Curative	0.181	0.332	0.887	1	0.006	0.69	0.959	0.069
	Verrucomicrobia	Akkermansiaceae	C-TR				0.3	0.062	0.262	0.77	0.93	0.582	0.472	0.473	0.553		Verrucomicrobia	Akkermansiaceae	PPI C. - Preventive	1	1	0.683	0.037	1	1	0.989	0.395
			C-WO				0.457	0.477	0.177	0.598	0.587	0.922	0.781	0.254	0.13				PPI C. - Curative	1	1	0.999	0.172	1	1	0.685	0.426
			TR-WO				0.007	0.296	0.02	0.275	0.792	0.799	0.844	0.858	0.033				Preventive - Curative	1	1	0.491	0.001	1	1	0.358	0.019

## Sheet: Table S6
OTU-level comparisons in the colon
within arms																		between arms
Phylum	Family	OTU	Closely related species	Lumen							Mucus							Phylum	Family	OTU	Closely related species	Lumen					Mucus
				PC				DC			PC			DC									PC		DC		PC		DC
					PPI control	Preventive	Curative	PPI control	Preventive	Curative	PPI control	Preventive	Curative	PPI control	Preventive	Curative							TR	WO	TR	WO	TR	WO	TR	WO
Actinobacteria	Bifidobacteriaceae	Otu00004	Bifidobacterium dentium	C-TR	0.944	0.548	0.128	0.086	0.026	0.133	0.271	<0.001	0.047	0.37	0.001	0.99		Actinobacteria	Bifidobacteriaceae	Otu00004	Bifidobacterium dentium	PPI C. - Preventive	0.384	0.99	1	0.713	0.022	0.545	0.703	0.981
				C-WO	0.916	0.074	<0.001	0.736	0.006	0.003	0.489	<0.001	0.014	0.066	<0.001	0.452						PPI C. - Curative	0.999	0.001	0.593	<0.001	0.392	0.007	0.983	0.308
				TR-WO	0.757	0.298	0.001	0.033	0.431	0.035	0.868	0.155	0.001	0.409	0.02	0.389						Preventive - Curative	0.234	0.002	0.623	0.002	0.679	0.13	0.344	0.664
		Otu00011	Bifidobacterium bifidum	C-TR	0.871	0.985	0.486	0.372	0.757	1	0.981	0.127	0.297	0.944	0.664	0.106				Otu00011	Bifidobacterium bifidum	PPI C. - Preventive	0.973	0.987	0.975	0.908	0.829	1	1	0.522
				C-WO	0.739	0.754	0.58	0.765	0.952	0.986	0.758	0.134	0.793	0.869	0.019	0.511						PPI C. - Curative	0.891	0.971	0.697	0.872	0.338	0.89	1	1
				TR-WO	0.965	0.661	0.983	0.745	0.589	0.99	0.653	0.999	0.13	0.696	0.054	0.446						Preventive - Curative	0.991	0.74	0.974	0.859	0.933	0.934	0.777	0.643
		Otu00010	Bifidobacterium (pseudo)catenulatum	C-TR	0.221	0.95	0.203	0.5	0.448	0.829	0.43	0.987	0.001	0.799	0.095	1				Otu00010	Bifidobacterium (pseudo)catenulatum	PPI C. - Preventive	0.996	1	1	0.852	0.66	0.958	0.927	0.633
				C-WO	0.019	0.081	0.062	0.069	0.445	0.632	0.583	0.997	0.049	0.001	0.056	0.026						PPI C. - Curative	0.953	1	0.808	0.901	0.692	0.189	1	0.983
				TR-WO	0.198	0.055	0.641	0.017	0.09	0.338	0.954	0.972	0.022	0.001	0.004	0.026						Preventive - Curative	0.77	1	0.821	1	1	0.547	0.948	0.938
		Otu00017	Bifidobacterium adolescentis	C-TR	0.038	0.003	0.992	0.008	0.004	0.015	0.501	0.04	0.433	0.001	<0.001	0.019				Otu00017	Bifidobacterium adolescentis	PPI C. - Preventive	0.544	0.045	0.632	0.071	0.086	0.045	0.999	0.866
				C-WO	0.848	0.034	0.749	0.866	0.136	0.045	0.933	0.064	0.987	0.021	<0.001	0.355						PPI C. - Curative	0.981	0.108	1	0.021	0.233	0.02	1	0.967
				TR-WO	0.02	0.147	0.679	0.015	0.048	0.626	0.698	0.924	0.363	0.051	0.066	0.019						Preventive - Curative	0.893	0.994	0.499	0.977	0.985	0.996	1	0.999
	Coriobacteriaceae	Otu00026	Collinsella aerofaciens	C-TR	0.153	0.054	0.468	0.037	0.699	0.906	0.328	0.127	0.123	0.143	0.991	0.314			Coriobacteriaceae	Otu00026	Collinsella aerofaciens	PPI C. - Preventive	1	0.998	0.999	0.94	1	0.983	0.735	0.495
				C-WO	0.991	0.993	0.028	0.235	0.956	0.993	0.999	0.221	0.97	0.106	0.959	0.995						PPI C. - Curative	0.108	0.614	0.896	0.754	1	0.989	0.991	0.173
				TR-WO	0.18	0.062	0.132	0.005	0.853	0.857	0.346	0.902	0.091	0.97	0.915	0.352						Preventive - Curative	0.165	0.389	0.982	0.997	1	1	0.959	0.965
Bacteroidetes	Bacteroidaceae	Otu00016	Bacteroides vulgatus	C-TR	0.085	0.004	0.03	0.987	0.572	0.999	0.909	0.943	0.049	0.134	0.959	0.036		Bacteroidetes	Bacteroidaceae	Otu00016	Bacteroides vulgatus	PPI C. - Preventive	0.999	0.924	0.755	1	0.973	0.396	0.999	0.366
				C-WO	0.811	0.779	<0.001	0.047	0.199	0.928	0.157	0.01	0.164	0.006	0.014	0.032						PPI C. - Curative	<0.001	<0.001	0.586	0.363	0.918	0.883	0.245	0.997
				TR-WO	0.039	0.002	0.001	0.057	0.052	0.909	0.266	0.007	0.628	0.085	0.019	0.993						Preventive - Curative	<0.001	<0.001	0.091	0.523	0.552	0.081	0.139	0.607
		Otu00021	Bacteroides massiliensis	C-TR	0.729	0.029	0.055	0.565	0.063	0.846	0.676	0.819	0.034	0.062	0.552	0.574				Otu00021	Bacteroides massiliensis	PPI C. - Preventive	0.997	1	1	0.988	1	1	1	0.924
				C-WO	0.002	0.018	0.063	0.719	0.988	0.84	0.002	0.007	0.002	0.237	0.673	0.354						PPI C. - Curative	<0.001	<0.001	0.937	0.9	0.999	1	0.99	0.934
				TR-WO	0.003	0.001	0.003	0.229	0.052	1	0.004	0.004	0.049	0.574	0.975	0.896						Preventive - Curative	<0.001	<0.001	0.832	0.593	0.999	1	0.999	1
		Otu00024	Bacteroides uniformis	C-TR	0.806	0.011	0.956	0.999	0.334	0.832	0.94	0.057	0.951	0.55	0.99	0.839				Otu00024	Bacteroides uniformis	PPI C. - Preventive	0.088	0.394	1	0.995	0.946	0.765	0.205	0.576
				C-WO	0.399	0.034	0.059	0.178	0.48	0.886	0.998	0.013	0.499	0.212	1	0.25						PPI C. - Curative	0.025	0.13	0.886	1	1	1	0.999	0.848
				TR-WO	0.185	0.001	0.085	0.168	0.071	0.57	0.959	0.001	0.665	0.702	0.985	0.486						Preventive - Curative	<0.001	0.005	0.909	0.972	0.956	0.771	0.342	0.995
	Prevotellaceae	Otu00007	Prevotella denticola	C-TR	0.324	0.17	0.913	0.53	0.08	0.65	<0.001	0.998	0.061	0.201	0.043	0.999			Prevotellaceae	Otu00007	Prevotella denticola	PPI C. - Preventive	0.004	0.409	0.001	0.999	0.001	0.998	0.691	0.996
				C-WO	0.496	0.988	0.001	0.042	0.039	0.009	0.007	0.352	0.978	0.952	0.067	0.039						PPI C. - Curative	1	0.001	0.844	0.033	0.494	0.111	0.999	0.455
				TR-WO	0.924	0.205	0.002	0.011	0.833	0.004	0.026	0.377	0.079	0.137	0.93	0.037						Preventive - Curative	0.003	0.014	0.006	0.058	0.019	0.209	0.857	0.726
	Tannerellaceae	Otu00034	Parabacteroides distasonis	C-TR	0.659	0.364	0.001	0.1	0.07	0.61	0.193	0.546	<0.001	0.456	0.938	0.83			Tannerellaceae	Otu00034	Parabacteroides distasonis	PPI C. - Preventive	0.101	0.999	0.994	1	0.64	0.999	0.033	0.062
				C-WO	0.03	0.06	0.951	0.308	0.361	0.779	0.605	0.023	0.001	0.001	0.014	0.004						PPI C. - Curative	0.078	0.007	0.968	0.997	0.992	1	0.993	1
				TR-WO	0.091	0.011	0.001	0.014	0.012	0.288	0.602	0.007	<0.001	0.002	0.01	0.007						Preventive - Curative	0.001	0.004	0.78	1	0.911	0.994	0.081	0.043
Firmicutes	Bacillaceae	Otu00031	Bacillus claussii	C-TR		0.001	1		0.026	1	0.001	0.026	1	0.009	<0.001	1		Firmicutes	Bacillaceae	Otu00031	Bacillus claussii	PPI C. - Preventive	0.002	0.998	0.007	1	0.003	1	<0.001	0.999
				C-WO		0.903	0.002		1	<0.001	0.938	0.998	0.001	0.731	0.162	0.062						PPI C. - Curative	1	<0.001	1	<0.001	1	0.141	1	0.019
				TR-WO		0.001	0.002		0.026	<0.001	0.001	0.028	0.001	0.022	<0.001	0.062						Preventive - Curative	0.002	<0.001	0.007	<0.001	0.003	0.152	<0.001	0.032
	Clostridiaceae	Otu00037	Clostridium cadaveris	C-TR		1			0.483	0.483	0.991	0.954	0.107	0.118	0.181	0.977			Clostridiaceae	Otu00037	Clostridium cadaveris	PPI C. - Preventive	1	0.538	0.961	1	1	1	0.958	0.171
				C-WO		0.483			1	1	0.695	0.684	0.143	1	0.216	0.809						PPI C. - Curative	1	1	0.652	1	1	1	0.595	0.978
				TR-WO		0.483			0.483	0.483	0.62	0.521	0.972	0.115	0.989	0.695						Preventive - Curative	1	0.538	0.975	1	1	1	0.213	0.449
	Enterococcaceae	Otu00003	Enterococcus faecalis	C-TR	0.02	0.023	<0.001	0.017	0.001	<0.001	0.523	0.715	0.271	0.853	0.853	0.926			Enterococcaceae	Otu00003	Enterococcus faecalis	PPI C. - Preventive	0.984	0.172	0.918	0.202	0.873	0.923	1	0.4
				C-WO	0.003	0.003	<0.001	<0.001	<0.001	<0.001	0.356	0.02	0.127	0.004	<0.001	0.004						PPI C. - Curative	1	0.828	0.99	0.799	0.97	0.984	1	1
				TR-WO	0.191	0.181	0.063	0.016	0.003	0.003	0.934	0.053	0.824	0.006	<0.001	0.005						Preventive - Curative	0.998	0.732	0.999	0.817	0.999	0.608	1	0.504
		Otu00008	Enterococcus faecium	C-TR	0.181	0.769	0.475	0.243	0.937	0.518	0.204	0.224	0.059	0.046	0.007	0.958				Otu00008	Enterococcus faecium	PPI C. - Preventive	0.985	0.968	1	1	0.046	1	1	0.973
				C-WO	0.479	0.999	0.218	0.983	0.914	0.028	0.771	0.211	0.863	0.008	<0.001	0.543						PPI C. - Curative	0.942	0.017	0.972	0.073	0.612	0.796	1	0.809
				TR-WO	0.707	0.791	0.045	0.3	0.743	0.115	0.083	0.999	0.113	0.332	0.013	0.7						Preventive - Curative	1	0.064	0.932	0.058	0.496	0.856	1	0.404
	Lachnospiraceae	Otu00006	Eubacterium rectale	C-TR	0.8	0.984	0.92	0.881	0.508	0.161	0.211	0.792	0.373	0.94	0.869	0.866			Lachnospiraceae	Otu00006	Eubacterium rectale	PPI C. - Preventive	0.368	0.982	1	0.775	0.588	0.555	0.996	1
				C-WO	0.136	0.52	0.081	0.073	0.275	0.037	0.073	0.969	0.685	0.267	0.812	0.179						PPI C. - Curative	0.822	0.994	0.69	1	0.872	0.99	1	1
				TR-WO	0.06	0.614	0.134	0.135	0.854	0.511	0.008	0.657	0.129	0.397	0.528	0.339						Preventive - Curative	0.953	0.832	0.83	0.645	0.993	0.865	1	0.997
		Otu00018	Anaerostipes hadrus	C-TR	0.067	<0.001	0.163	0.001	<0.001	1	0.002	<0.001	1	0.05	<0.001	0.999				Otu00018	Anaerostipes hadrus	PPI C. - Preventive	<0.001	0.907	<0.001	1	<0.001	0.968	0.224	1
				C-WO	0.065	<0.001	<0.001	0.147	0.072	<0.001	0.978	0.955	<0.001	0.866	0.903	0.001						PPI C. - Curative	0.014	<0.001	0.001	<0.001	0.999	<0.001	1	<0.001
				TR-WO	1	<0.001	<0.001	0.011	<0.001	<0.001	0.002	<0.001	<0.001	0.095	<0.001	0.001						Preventive - Curative	<0.001	<0.001	<0.001	<0.001	<0.001	<0.001	0.193	<0.001
		Otu00013	Blautia obeum	C-TR	0.032	0.001	0.001	<0.001	0.004	0.003	0.057	0.005	0.509	0.005	0.002	0.82				Otu00013	Blautia obeum	PPI C. - Preventive	0.004	0.822	0.088	0.268	0.001	0.997	0.509	1
				C-WO	0.006	0.019	<0.001	<0.001	0.013	<0.001	0.146	0.644	0.001	0.002	0.136	0.031						PPI C. - Curative	0.447	<0.001	0.673	<0.001	1	0.07	1	0.034
				TR-WO	0.362	0.056	0.001	0.018	0.5	0.002	0.752	0.013	0.002	0.636	0.022	0.065						Preventive - Curative	0.095	<0.001	0.659	<0.001	0.001	0.148	0.506	0.029
		Otu00019	Eubacterium contortum	C-TR				0.165	0.347	0.017	0.569	0.889	0.643	0.707	0.019	0.608				Otu00019	Eubacterium contortum	PPI C. - Preventive	1	1	1	0.238	1	1	0.005	0.048
				C-WO				0.006	0.081	0.002	0.982	0.51	0.892	0.629	0.103	0.165						PPI C. - Curative	1	1	0.945	1	1	1	0.921	0.016
				TR-WO				0.059	0.518	0.165	0.474	0.77	0.403	0.99	0.404	0.532						Preventive - Curative	1	1	0.851	0.183	1	1	0.022	0.982
		Otu00015	Roseburia sp.	C-TR	0.895	0.228	0.167	0.109	0.085	0.047	0.328	0.234	0.588	0.196	0.294	0.894				Otu00015	Roseburia sp.	PPI C. - Preventive	0.943	0.95	0.909	0.272	0.972	0.982	0.979	1
				C-WO	0.16	0.02	0.139	0.003	0.08	0.014	0.472	0.973	0.404	0.262	0.142	0.998						PPI C. - Curative	0.057	1	0.624	1	0.998	0.972	0.687	0.935
				TR-WO	0.282	0.195	0.989	0.033	0.999	0.583	0.328	0.308	0.932	0.971	0.837	0.921						Preventive - Curative	0.234	0.851	0.99	0.304	0.847	0.719	0.967	0.948
		Otu00014	Blautia obeum/wexlerae	C-TR	0.641	0.999	0.278	0.145	0.508	0.178	0.917	0.137	0.564	1	0.373	0.992				Otu00014	Blautia obeum/wexlerae	PPI C. - Preventive	0.884	0.999	1	0.055	0.879	0.307	1	1
				C-WO	0.08	0.505	0.524	0.004	0.29	0.074	0.953	0.999	0.161	0.323	0.063	0.122						PPI C. - Curative	0.289	0.336	0.96	0.591	0.993	0.315	1	1
				TR-WO	0.259	0.48	0.845	0.041	0.876	0.779	0.994	0.128	0.563	0.335	0.388	0.142						Preventive - Curative	0.844	0.533	0.923	0.578	0.595	0.009	1	1
		Otu00033	Fusicatenibacter saccharivorans	C-TR	0.471	0.665	0.328	0.411	0.953	0.014	0.095	0.573	0.335	0.099	0.091	0.903				Otu00033	Fusicatenibacter saccharivorans	PPI C. - Preventive	0.807	0.059	1	0.01	1	0.931	0.991	0.978
				C-WO	0.003	0.032	0.005	0.001	0.092	<0.001	0.236	0.159	0.466	0.909	0.153	0.05						PPI C. - Curative	0.778	0.999	0.924	0.63	0.884	0.999	0.982	0.985
				TR-WO	0.01	0.095	0.027	0.004	0.134	0.002	0.011	0.042	0.069	0.17	0.913	0.029						Preventive - Curative	1	0.104	0.91	0.001	0.926	0.988	1	0.759
	Ruminococcaceae	Otu00005	Faecalibacterium prausnitzii	C-TR	0.104	0.015	0.153	0.441	0.11	0.665	0.892	0.636	0.622	0.878	0.005	0.136			Ruminococcaceae	Otu00005	Faecalibacterium prausnitzii	PPI C. - Preventive	0.947	1	0.984	0.836	0.958	0.132	0.718	1
				C-WO	0.014	0.002	0.009	0.012	0.005	0.146	0.955	0.186	0.822	0.062	0.014	0.044						PPI C. - Curative	1	0.968	0.958	1	0.906	0.982	0.995	0.993
				TR-WO	0.298	0.206	0.11	0.054	0.082	0.431	0.984	0.555	0.326	0.115	0.598	0.659						Preventive - Curative	0.989	0.92	1	0.86	1	0.044	0.936	1
		Otu00012	Gemmiger formicilis	C-TR	0.135	0.067	0.8	0.017	0.179	0.882	0.892	0.072	0.394	0.818	0.039	0.375				Otu00012	Gemmiger formicilis	PPI C. - Preventive	<0.001	0.275	0.008	0.992	<0.001	<0.001	0.014	0.079
				C-WO	0.118	<0.001	<0.001	0.002	0.003	0.002	0.001	<0.001	<0.001	0.047	0.001	0.002						PPI C. - Curative	0.208	0.081	0.999	0.237	0.877	0.034	0.998	0.562
				TR-WO	0.008	0.002	<0.001	<0.001	0.023	0.002	<0.001	<0.001	<0.001	0.102	0.011	0.007						Preventive - Curative	0.023	0.964	0.016	0.49	<0.001	0.025	0.028	0.731
	Streptococcaceae	Otu00001	Streptococcus bovis	C-TR	0.789	0.116	0.098	0.63	0.033	0.899	0.001	0.064	0.223	0.274	0.013	0.505			Streptococcaceae	Otu00001	Streptococcus bovis	PPI C. - Preventive	0.775	0.995	0.17	0.574	0.001	0.06	0.001	0.428
				C-WO	0.01	<0.001	<0.001	0.024	<0.001	0.002	0.001	0.001	0.001	<0.001	0.003	0.001						PPI C. - Curative	1	0.001	1	<0.001	0.88	0.046	0.995	<0.001
				TR-WO	0.005	0.001	<0.001	0.008	0.001	0.003	<0.001	0.007	<0.001	<0.001	0.288	0.001						Preventive - Curative	0.651	0.002	0.168	0.001	0.008	1	0.003	<0.001
	Veillonellaceae	Otu00009	Megasphaera massiliensis	C-TR	0.99	0.976	0.736	0.685	0.981	0.202	0.462	0.239	0.508	0.593	0.737	0.062			Veillonellaceae	Otu00009	Megasphaera massiliensis	PPI C. - Preventive	1	0.973	0.857	0.975	0.691	0.998	0.753	0.999
				C-WO	0.258	0.769	0.833	0.051	0.521	0.947	0.164	0.443	0.399	0.542	0.649	0.742						PPI C. - Curative	0.597	0.243	0.439	0.554	0.669	0.827	0.996	0.522
				TR-WO	0.304	0.651	0.421	0.149	0.427	0.297	0.683	0.862	0.093	0.995	0.286	0.025						Preventive - Curative	0.502	0.598	0.083	0.916	0.096	0.609	0.948	0.351
Verrucomicrobia	Akkermansiaceae	Otu00036	Akkermansia muciniphila	C-TR				0.03	0.062	0.262	0.77	0.93	0.582	0.472	0.473	0.553		Verrucomicrobia	Akkermansiaceae	Otu00036	Akkermansia muciniphila	PPI C. - Preventive	1	1	0.683	0.037	1	1	0.989	0.395
				C-WO				0.457	0.477	0.177	0.598	0.587	0.922	0.781	0.254	0.13						PPI C. - Curative	1	1	0.999	0.172	1	1	0.685	0.426
				TR-WO				0.007	0.296	0.02	0.275	0.792	0.799	0.844	0.858	0.033						Preventive - Curative	1	1	0.491	0.001	1	1	0.358	0.019

## Sheet: Table S7
Base-acid consumption
		Base-acid consumption (mL/day)												p-values for each comparison
		PPI Control			Preventive			Curative						Within arms
		Mean	SD	N	Mean	SD	N	Mean	SD	N				Comparison	Ileum			Proximal colon			Distal colon
Ileum	C	6.89843	2.29437	6	0.988244	0.517438	6	-0.639429	0.535931	6					PPI control	Preventive	Curative	PPI control	Preventive	Curative	PPI control	Preventive	Curative
	TR	8.45684	3.29647	3	13.3628	0.772915	3	11.8494	1.01293	3				C-TR	0.738	<0.001	<0.001	0.001	0.965	0.004	0.543	0.127	0.632
	WO	8.28155	4.68821	3	7.71758	1.19787	3	6.90239	2.25508	3				C-WO	0.785	<0.001	<0.001	0.125	0.075	0.999	0.927	0.996	<0.001
Proximal colon	C	10.6037	1.71562	6	11.654	2.48724	6	12.9271	2.45721	6				TR-WO	0.996	<0.001	0.002	0.02	0.084	0.008	0.785	0.164	<0.001
	TR	2.77551	0.877286	3	12.0479	1.45504	3	6.20344	2.52366	3
	WO	7.79288	2.93806	3	7.56492	2.96267	3	12.9814	0.744104	3				Between arms
Distal colon	C	19.7083	1.74184	6	20.2445	1.57185	6	20.8312	1.1882	6				Comparison		Ileum		Proximal colon		Distal colon
	TR	21.0718	1.80624	3	23.6982	0.219585	3	19.8273	2.58499	3						TR	WO	TR	WO	TR	WO
	WO	20.1666	2.4123	3	20.1177	4.3971	3	29.0699	1.45443	3				PPI C. - Preventive		0.089	1	<0.001	1	0.732	1
														PPI C. - Curative		0.438	0.999	0.425	0.434	0.995	0.027
														Preventive - Curative		0.982	1	0.027	0.381	0.283	0.06

## Sheet: Table S8
	p-values for statistical comparisons of butyrate levels
	Within arms
	Comparison	Ileum			Proximal colon			Distal colon
		PPI control	Preventive	Curative	PPI control	Preventive	Curative	PPI control	Preventive	Curative
	C-TR	0.724	0.001	0.004	<0.001	<0.001	<0.001	<0.001	<0.001	<0.001
	C-WO	0.02	0.055	0.027	<0.001	<0.001	<0.001	<0.001	<0.001	<0.001
	TR-WO	0.099	0.069	0.517	0.803	<0.001	<0.001	0.068	<0.001	<0.001
	Between arms
	Comparison		Ileum		Proximal colon		Distal colon
			TR	WO	TR	WO	TR	WO
	PPI C. - Preventive		1	1	<0.001	0.712	<0.001	0.959
	PPI C. - Curative		1	1	0.853	<0.001	0.221	<0.001
	Preventive - Curative		1	1	<0.001	<0.001	<0.001	<0.001
	p-values for statistical comparisons of acetate levels
	Within arms
	Comparison	Ileum			Proximal colon			Distal colon
		PPI control	Preventive	Curative	PPI control	Preventive	Curative	PPI control	Preventive	Curative
	C-TR	<0.001	<0.001	<0.001	0.026	0.017	0.052	0.02	0.822	0.711
	C-WO	<0.001	<0.001	<0.001	<0.001	<0.001	0.15	0.001	<0.001	0.213
	TR-WO	0.005	0.927	0.445	0.001	<0.001	0.006	0.191	<0.001	0.0609
	Between arms
	Comparison		Ileum		Proximal colon		Distal colon
			TR	WO	TR	WO	TR	WO
	PPI C. - Preventive		0.999	0.632	0.001	1	0.006	0.617
	PPI C. - Curative		0.935	0.999	0.987	<0.001	0.469	0.077
	Preventive - Curative		0.999	0.921	<0.001	<0.001	0.35	0.002

## Sheet: Table S9
	Propionate levels
Propionate levels (mM)
		PPI Control			Preventive			Curative
		Mean	SD	N	Mean	SD	N	Mean	SD	N
Ileum	C	5.91182	0.202567	6	5.93098	0.17961	6	6.17115	0.276137	6
	TR	11.6237	0.432124	3	12.7504	1.21347	3	11.9692	0.886513	3
	WO	11.8518	1.11204	3	12.0533	0.29669	3	12.5671	1.287	3
Proximal colon	C	5.92471	0.263312	6	6.97416	0.249234	6	6.11179	0.332644	6
	TR	7.47464	0.281316	3	7.98502	0.149133	3	7.66872	0.232243	3
	WO	9.64983	0.473932	3	9.95051	0.333711	3	9.13808	0.140216	3
Distal colon	C	8.53917	0.509979	6	9.40983	0.404469	6	8.54355	0.24618	6
	TR	10.2013	0.134313	3	11.1321	0.225535	3	9.63263	0.314244	3
	WO	12.0877	0.321881	3	12.533	0.725157	3	13.1841	0.52518	3
p-values for statistical comparison of propionate levels
Within arms
Comparison	Ileum			Proximal colon			Distal colon
	PPI control	Preventive	Curative	PPI control	Preventive	Curative	PPI control	Preventive	Curative
C-TR	<0.001	<0.001	<0.001	<0.001	0.001	<0.001	0.001	0.001	0.003
C-WO	<0.001	<0.001	<0.001	<0.001	<0.001	<0.001	<0.001	<0.001	<0.001
TR-WO	0.843	0.305	0.542	<0.001	<0.001	<0.001	0.001	0.009	<0.001
Between arms
Comparison		Ileum		Proximal colon		Distal colon
		TR	WO	TR	WO	TR	WO
PPI C. - Preventive		0.299	1	0.962	1	0.528	0.996
PPI C. - Curative		0.997	0.926	1	0.989	0.932	0.588
Preventive - Curative		0.725	0.989	0.998	0.864	0.072	0.955

## Sheet: Table S10
Ammonium (mg/L)
		PPI Control			Preventive			Curative
		Mean	SD	N	Mean	SD	N	Mean	SD	N
Ileum	C	24.17	10.8061	6	21.6033	10.7614	6	18.5667	9.82963	6
	TR	63.03	7.88487	3	60.2267	8.18303	3	61.91	3.96969	3
	WO	115.23	4.53179	3	106.483	10.42	3	97.89	15.3847	3
Proximal colon	C	197.34	8.38609	6	198.257	9.25187	6	198.397	10.688	6
	TR	368.003	5.84082	3	339.15	8.70363	3	366.887	2.60164	3
	WO	422.663	7.71273	3	430.783	8.27238	3	345.627	15.7361	3
Distal colon	C	282.625	16.9456	6	283.747	17.3224	6	276.135	18.5993	6
	TR	449.24	14.8014	3	436.263	13.9261	3	469.41	9.40261	3
	WO	486.627	25.3787	3	509.503	5.84587	3	429.663	9.20008	3
	p-values for statistical comparisons of ammonium levels
	Within arms
	Comparison	Ileum			Proximal colon			Distal colon
		PPI control	Preventive	Curative	PPI control	Preventive	Curative	PPI control	Preventive	Curative
	C-TR	<0.001	0.001	<0.001	<0.001	<0.001	<0.001	<0.001	<0.001	<0.001
	C-WO	<0.001	<0.001	<0.001	<0.001	<0.001	<0.001	<0.001	<0.001	<0.001
	TR-WO	<0.001	0.001	0.004	<0.001	<0.001	0.071	0.064	<0.001	0.019
	Between arms
	Comparison		Ileum		Proximal colon		Distal colon
			TR	WO	TR	WO	TR	WO
	PPI C. - Preventive		1	0.994	0.026	0.996	0.725	0.463
	PPI C. - Curative		1	0.771	1	<0.001	0.221	0.001
	Preventive - Curative		1	0.995	0.035	<0.001	0.008	<0.001

[truncated: 2 more sheets: Table S11, Table S12]
